# Supplementary material for: Epidemiology of bovine schistosomiasis and associated risk factors in Ethiopia: A systematic review with meta-analysis of published articles, 2008–2018
Source: PLoS One. 2023 Jul 31;18(7):e0283691. doi: 10.1371/journal.pone.0283691 (PMC10389744; doi:10.1371/journal.pone.0283691)
Supplement: S2 Table — https://docs.google.com/spreadsheets/d/1umTniOoMi-3DA7eDqGfmmy6vt0j-UOlU3lmCKDmI-e4/edit?usp=sharing. (XLSX) [file pone.0283691.s006.xlsx]

## Sheet: Sheet1
ID	Author	Stud. Year	Region	Study Design	Sample size	Events	Not events	Event rate	Variance(er)	SE(er)	LCI	UCI	Odds(er)	logodds	selogodds	logit(er)	Selogit(er)
1	Aberaet al., 2020	2018	Amhara	cross-sectional	300	65	235	0.216667	0.411974	0.000565741	0.215558	0.215558	0.276596	-1.2852	0.0196399	0.12829	0.00653588
2	Alemayehu and Asrat, 2015	2014	Amhara	cross-sectional	384	44	340	0.114583	0.318518	0.000264203	0.114065	0.114065	0.129412	-2.04476	0.0256684	0.153697	0.00639072
3	Aragaw and Tilahun, 2019	2014	Afar	cross-sectional	369	61	308	0.165312	0.371462	0.00037394	0.164579	0.164579	0.198052	-1.61923	0.0196402	0.131284	0.00586294
4	Chanieet al., 2012	2013	Amhara	cross-sectional	270	37	233	0.137037	0.343886	0.000437992	0.136179	0.136179	0.158798	-1.84012	0.0313189	0.168691	0.00856683
5	Defersha and Belete, 2018	2017	Amhara	cross-sectional	304	61	243	0.200658	0.400493	0.000527613	0.199624	0.199624	0.251029	-1.38219	0.0205087	0.132152	0.006637
6	Gebremeskelet al, 2017	2011	Tigray	cross-sectional	389	69	320	0.177378	0.381988	0.000375103	0.176643	0.176643	0.215625	-1.53421	0.0176178	0.123511	0.00542154
7	Habtamu and Wolde, 2016	2010	Amhara	cross-sectional	687	256	431	0.372635	0.483506	0.000340288	0.371968	0.371968	0.593968	-0.520931	0.00622644	0.0648202	0.00229571
8	Kebedeet al., 2018	2008	Oromia	cross-sectional	384	22	362	0.0572917	0.232399	0.000140649	0.057016	0.057016	0.0607735	-2.8006	0.048217	0.215963	0.00792133
9	Kerie and Seyoum, 2016	2016	Amhara	cross-sectional	532	143	389	0.268797	0.443334	0.000369446	0.268073	0.268073	0.367609	-1.00073	0.0095637	0.0861949	0.00338608
10	Melkamu, 2016	2012	Amhara	cross-sectional	400	73	327	0.1825	0.386256	0.000372984	0.181769	0.181769	0.223242	-1.4995	0.0167567	0.120099	0.00521781
11	Meraweet al., 2014	2014	SNNPR	cross-sectional	252	152	100	0.603175	0.489239	0.000949821	0.601313	0.601313	1.52	0.41871	0.0165789	0.0911107	0.00510655
12	Setargewet al., 2012	2010	Amhara	cross-sectional	167	17	150	0.101796	0.30238	0.000547508	0.100723	0.100723	0.113333	-2.17742	0.0654902	0.249202	0.0153341
13	Shiferaw and Deressa, 2017	2015	Oromia	cross-sectional	384	88	296	0.229167	0.420297	0.000460024	0.228265	0.228265	0.297297	-1.21302	0.014742	0.109979	0.00499426
14	Tsega and Derso, 2015	2013	Amhara	cross-sectional	384	69	315	0.179688	0.383927	0.000383854	0.178935	0.178935	0.219048	-1.51847	0.0176674	0.12356	0.00546668
15	Wudeneh, 2018	2010	Amhara	cross-sectional	442	72	370	0.162896	0.369271	0.000308509	0.162291	0.162291	0.194595	-1.63684	0.0165916	0.120554	0.00491773
16	Yenenehet al., 2012	2017	Amhara	cross-sectional	384	232	152	0.604167	0.489029	0.000622785	0.602946	0.602946	1.52632	0.422857	0.0108893	0.0722322	0.00333712
17	Yihunieet al., 2019	2015	Amhara	cross-sectional	360	80	280	0.222222	0.41574	0.00048011	0.221281	0.221281	0.285714	-1.25276	0.0160714	0.115375	0.00539096
18	Mohammed et al., 2020	2015	Oromia	cross-sectional	179	30	149	0.167598	0.373509	0.000779379	0.16607	0.16607	0.201342	-1.60275	0.0400447	0.189286	0.0120688
19	Aylateet al., 2017	2016	Tigray	cross-sectional	405	75	330	0.185185	0.388448	0.000372572	0.184455	0.184455	0.227273	-1.4816	0.0163636	0.1185	0.00512583
20	Bertualemet al., 2017	2012	Afar	cross-sectional	400	183	217	0.4575	0.49819	0.000620484	0.456284	0.456284	0.843318	-0.170411	0.0100728	0.0785304	0.00362027
